# Supplementary material for: A Novel Bruton’s Tyrosine Kinase Inhibitor Suppresses Pancreatic Neuroendocrine Neoplasms Progression via ATF3-Induced Ferroptosis
Source: Cancers (Basel). 2026 Jul 15;18(14):2277. doi: 10.3390/cancers18142277 (PMC13407139; doi:10.3390/cancers18142277)
Supplement: Supplementary file 1 [file cancers-18-02277-s001.zip]

Archive with 8 entries (8 files):
- Figure S1-4G.pdf
- Figure S2-4I.pdf
- Figure S3-5A (Left panel).pdf
- Figure S4 (Right panel).pdf
- Figure S5-6C.pdf
- Figure S6-7C.pdf
- Figure S7-7P.pdf
- Table S1 to S5.pdf
